# Supplementary material for: Identification of epithelial ciliated cells as the non‐endothelial source of mouse endocan
Source: J Cell Mol Med. 2024 Jul 3;28(13):e18518. doi: 10.1111/jcmm.18518 (PMC11222655; doi:10.1111/jcmm.18518)
Supplement: Supplementary file 1 — Table S1. [file JCMM-28-e18518-s001.xlsx]

## Sheet: Sheet1
Cluster 1	AT2 cell
Cluster 2	B cell_Ly6d high
Cluster 3	Alveolar macrophage_Ear2 high
Cluster 4	T cell_Cd8b1 high
Cluster 5	Plasmacytoid dendritic cell
Cluster 6	NK cell
Cluster 7	Eosinophil
Cluster 8	Interstitial macrophage
Cluster 9	Dendritic cell_Naaa high
Cluster 10	Fibroblast_Dcn high
Cluster 11	Fibroblast_Inmt high
Cluster 12	Club cell
Cluster 13	Conventional dendritic cell_Gngt2 high
Cluster 14	AT1 cell
Cluster 15	Conventional dendritic cell_Ccl17 high
Cluster 16	T cell_Cxcr6 high
Cluster 17	Endothelial cell_Tmem100 high
Cluster 18	Ciliated cell
Cluster 19	Endothelial cell_Kdr high
Cluster 20	Endothelial cell_Vwf high
Cluster 21	Neutrophil
Cluster 22	Dividing dendritic cell
Cluster 23	Fibroblast_Acta2 high
Cluster 24	Cd8 positive T cell_Hmgb2 high
Cluster 25	Proliferating cell
Cluster 26	Alveolar macrophage_Pclaf high
Cluster 27	Alveolar bipotent progenitor cell
Cluster 28	B cell_Jchain high
Cluster 29	Conventional dendritic cell_Fscn1 high
Cluster 30	Myeloid cell_Ccl4 high
Cluster 31	Myeloid cell_Elane high
Cluster 32	Conventional dendritic cell_Tubb5 high
